# Supplementary material for: African swine fever virus DNA is present in non-biting flies collected from outbreak farms in Romania
Source: Parasit Vectors. 2024 Jun 28;17:278. doi: 10.1186/s13071-024-06346-x (PMC11212390; doi:10.1186/s13071-024-06346-x)
Supplement: Supplementary file 2 — Additional file 2: Dataset 1. Average CT value for each farm (for CT values > 0) along with the average CT value for each insect family/genus/species within each farm. [file 13071_2024_6346_MOESM2_ESM.xlsx]

## Sheet: BALMOS OM
Farm code	Year	Total	Muscidae: M. domestica	Muscidae: Hydrotaea spp.	Fanniidae: Fannia spp.	Calliphoridae	Drosophilidae	Sarcophagidae	Lat	Long
RO-Bai-DJ	2020	35.6867	35.225		38.95	35.3325			44.01	23.36
RO-Bar-AG	2020	33.215	32.956			34.51			44.4444	24.7836
RO-Ber.S.-BR	2021	33.71	33.71						44.8141	27.7627
RO-Bog-AG	2021	30.99	29.9	31.61		35.82			44.8453	25.1626
RO-Br-BR	2020	32.2722	32.552		33.79	30.055			45.2708	27.9369
RO-Bud-BH	2020	37.07	38.53		37.21	36.75			47.4011	22.2625
RO-Cad-BH	2020	37.68	37.68						47.3117	22.0622
RO-Cal-CL	2020	33.08	35.22			31.97			44.4844	26.6061
RO-Cer-TR	2020	38.4	38.52			38.27			43.8444	25.4544
RO-Cil-BZ	2021	31.31	32.67			30.84	30.06	32.3	45.0373	27.048
RO-Ciup.N.-DJ	2020	35.74	35.005		37.22				43.9097	22.9589
RO-Cod-BV	2020	37.3			38.4	33.25	38.15		45.6975	25.4439
RO-Con-OT	2021	33.18	33.202	33.27	32.65	31.5			44.6025	24.5057
RO-Cos-AG	2021	31.97	31.48					32.92	44.6623	24.8218
RO-Cur-AR	2020	33.323	32.85			33.56			46.3556	21.3061
RO-Dan.Ch.-MM	2020	35.968	35.07		36.33	35.3			47.5536	23.3447
RO-Domn-AG	2020	33.473	32.7			35.02			45.2101	24.8362
RO-Fel-BV	2021	31.282	31.282						45.8153	25.5884
RO-Fra-OT	2020	36.262	36.22		38.525	33.52			44.1572	24.3236
RO-Fun-BZ	2020	36.76	36.76						45.3	26.8667
RO-Glo.S.-BZ	2021	33.064	33.064						44.8194	26.7373
RO-Gr-IL	2020	34.56	34.56						44.7722	26.9086
RO-Icl-TM	2020	33.235	32.394		41.01	31.808		30.72	45.6431	21.3883
RO-Man-PH	2020	36.228	35.66		36.645	34.18		41.33	44.8667	25.8517
RO-Neg-OT	2021	31.209	30.724	33.516		32.21			44.5697	24.5916
RO-Orb. S.-TR	2020	33.51	33.113		34.3	32.91			44.1433	25.3125
RO-Pau-VR	2020	34.422	34.16			33.21			46.0322	27.1133
RO-Pir-SM	2020	36.626	37.72		38.8	34.07		32.74	47.4594	22.3725
RO-Poc-GJ	2020	37.072		39.06		35.92	37.126		45.0444	22.9247
RO-Puc-DB	2020	35.51			37.75	33.27			45.0669	25.4314
RO-Seac. C.-DJ	2020	36.91	36.923		37.165	36.63			43.9317	23.2194
RO-Sei-MM	2020	34.675	33.59			35.76			47.7483	23.2858
RO-Sil-TR	2020	33.06				33.06			44.3758	25.0078
RO-Sir-AR	2020	32.166	29.002		34.443	35.285			46.2672	21.6383
RO-Sla-GJ	2020	30.964	31.306			29.45			44.67	23.6786
RO-Slo-AG	2021	32.43	32.613	32.718					44.5074	25.2223
RO-Șer-BV	2021	34.005	34.005						45.8328	25.1236
RO-Tac-BR	2020	35.85			35.85				44.9281	27.9469
RO-Tuf-OT	2021	28.135	28.135						44.371	24.7908
RO-Tur-HD	2021	31.87	31.87						45.8511	23.1278
RO-Urz-IL	2021	34.577	34.636					33.77	44.7337	26.6589
